# Supplementary material for: Quantifying behavioural interactions between humans and mosquitoes: Evaluating the protective efficacy of insecticidal nets against malaria transmission in rural Tanzania
Source: BMC Infect Dis. 2006 Nov 10;6:161. doi: 10.1186/1471-2334-6-161 (PMC1657018; doi:10.1186/1471-2334-6-161)
Supplement: Additional File 1 — 1; Human-mosquito interaction 1997, 2; Human-mosquito interaction 1997 and 3; Strategy comparison. This Excel spreadsheet presents (1 and 2) the actual data and analytical model used to estimate the personal protection afforded by an ITN and (3) an integrated transmission model extrapolating these individual effects to entire populations and comparing these impacts with larviciding. [file 1471-2334-6-161-S1.xls]

## Sheet: Mosquito-human interaction 1997
				Mean Biting Rate		Human activity													Expected protective efficacy of net:	0.8
SwTime	EuroTime		SwTime	meanin	mean out	Number asleep	Percent asleep
1	6-7pm		1	0.846	0	0	0				SwTime	AG in	Ag out		prop Ag in	Prop Ag out		SwTime	Mean human exposure no bnt	Mean human exposure with bnt	Mean human indoor exposure-no net	Mean human outdoor exposure-no net
2	7-8pm		2	0.461	0.0769	0	0				1	0.846	0		0.0279236	0		1	0	0	0	0
3	8-9pm		3	0.846	0	15	3.76884				2	0.461	0.0769		0.015216	0.00357141		2	0.0769	0.0769	0	0.0769
4	9-10pm		4	1.69	0.2307	276	69.3467				3	0.846	0		0.0279236	0		3	0.0318844	0.00637688	0.0318844	0
5	10-11pm		5	5	0.4615	396	99.4975				4	1.69	0.2307		0.0557811	0.0107142		4	1.24268	0.305109	1.17196	0.0707171
6	11-12pm		6	3.69	1.23	398	100				5	5	0.4615		0.165033	0.0214331		5	4.97719	0.997294	4.97487	0.0023191
7	12-1am		7	3	2.23		100				6	3.69	1.23		0.121794	0.057124		6	3.69	0.738	3.69	0
8	1-2am		8	2.69	2.15		100				7	3	2.23		0.0990197	0.103566		7	3	0.6	3	0
9	2-3am		9	2.69	1.923		100				8	2.69	2.15		0.0887877	0.0998509		8	2.69	0.538	2.69	0
10	3-4am		10	3	2.23		100				9	2.69	1.923		0.0887877	0.0893085		9	2.69	0.538	2.69	0
11	4-5am		11	2.615	3		100				10	3	2.23		0.0990197	0.103566		10	3	0.6	3	0
12	5-6am		12	3.769	8	116	71.358				11	2.615	3		0.0863122	0.139327	0.592743	11	2.615	0.523	2.615	0
13	6-7am		13			364	10.1235				12	3.769	8		0.124402	0.371538		12	4.98084	2.82925	2.68948	2.29136
14	7-8am		14			405	0				total	30.297	21.5321		1	1		Night Tot	28.9945	7.75193	26.5532	2.44129
																			Relative hazard for net user:	0.267359	Proportion of bites outdoors:	0.0841985
	Mosquito biting activity						Human					Biting rate experienced by users (solid) and non-users (dashed)
	Bold= indoor		Thin=outdoor
															AG
															AF
															CUL
															HUMAN

## Sheet: Mosquito-human interaction 2004
				Mean Biting Rate		Human activity													Expected protective efficacy of net:	0.8
SwTime	EuroTime		SwTime	meanin	mean out	Number asleep	Percent asleep
1	6-7pm		1	1.67	1.52	0	0				SwTime	AG in	Ag out		prop Ag in	Prop Ag out		SwTime	Mean human exposure no bnt	Mean human exposure with bnt	Mean human indoor exposure-no net	Mean human outdoor exposure-no net
2	7-8pm		2	4.71	5.62	0	0				1	1.67	1.52		0.00865734	0.015338		1	1.52	1.52	0	1.52
3	8-9pm		3	7.62	6.67	15	3.76884				2	4.71	5.62		0.0244168	0.0567104		2	5.62	5.62	0	5.62
4	9-10pm		4	9.86	9.57	276	69.3467				3	7.62	6.67		0.0395023	0.0673058		3	6.7058	6.47606	0.287186	6.41862
5	10-11pm		5	15.33	9.67	396	99.4975				4	9.86	9.57		0.0511146	0.0965691		4	9.77111	4.30104	6.83759	2.93352
6	11-12pm		6	18.76	12.6	398	100				5	15.33	9.67		0.0794712	0.0975782		5	15.3016	3.09919	15.253	0.048593
7	12-1am		7	17.85	10.1		100				6	18.76	12.6		0.0972525	0.127144		6	18.76	3.752	18.76	0
8	1-2am		8	19.4	8.2		100				7	17.85	10.1		0.092535	0.101917		7	17.85	3.57	17.85	0
9	2-3am		9	21.6	8.55		100				8	19.4	8.2		0.10057	0.0827447		8	19.4	3.88	19.4	0
10	3-4am		10	19.15	7.45		100				9	21.6	8.55		0.111975	0.0862765		9	21.6	4.32	21.6	0
11	4-5am		11	28	8.85		100				10	19.15	7.45		0.0992742	0.0751766		10	19.15	3.83	19.15	0
12	5-6am		12	28.95	10.3	116	71.358				11	28	8.85		0.145153	0.0893037		11	28	5.6	28	0
13	6-7am		13			364	10.1235				12	28.95	10.3		0.150078	0.103935		12	23.6083	7.08175	20.6581	2.95012
14	7-8am		14			405	0				total	192.9	99.1		1	1		Night Tot	187.287	53.05	167.796	19.4909
						Hours asleep	8.54095												Relative hazard for net user:	0.283256	Proportion of bites outdoors:	0.10407
	Mosquito biting activity						Humans					Biting rate experienced by users (solid) and non-users (dashed)
	Bold= indoor		Thin=outdoor
															AG
															AF
															CUL
															HUMAN

## Sheet: Strategy comparison
Scenario:						Ag-no cows-ITNs										Ag-no cows-Larviciding
Coverage with environmental management		0	0	0	0	0	0	0	0	0	0	0		0	0	0	0	0	0
Larvicidal coverage		0	0	0	0	0	0	0	0	0	0	0		0	0.2	0.4	0.6	0.8	1
Net use		0.001	0.1	0.2	0.3	0.4	0.48	0.5	0.6	0.7	0.8	0.999		0.001	0.001	0.001	0.001	0.001	0.001
Proportion of exposure during which net is in use		0.8	0.8	0.8	0.8	0.8	0.8	0.8	0.8	0.8	0.8	0.8		0.8	0.8	0.8	0.8	0.8	0.8
Effective coverage with nets		0.0008	0.08	0.16	0.24	0.32	0.384	0.4	0.48	0.56	0.64	0.7992		0.0008	0.0008	0.0008	0.0008	0.0008	0.0008
Aa		3	3	3	3	3	3	3	3	3	3	3		3	3	3	3	3	3
Nc		0	0	0	0	0	0	0	0	0	0	0		0	0	0	0	0	0
Nh		1000	1000	1000	1000	1000	1000	1000	1000	1000	1000	1000		1000	1000	1000	1000	1000	1000		Protection
Nhu		999	900	800	700	600	520	500	400	300	200	1		999	999	999	999	999	999
Nhp		1	100	200	300	400	480	500	600	700	800	999		1	1	1	1	1	1
delta u		0.1	0.1	0.1	0.1	0.1	0.1	0.1	0.1	0.1	0.1	0.1		0.1	0.1	0.1	0.1	0.1	0.1
delta p		0.6	0.6	0.6	0.6	0.6	0.6	0.6	0.6	0.6	0.6	0.6		0.6	0.6	0.6	0.6	0.6	0.6
delta u+p		0.532	0.532	0.532	0.532	0.532	0.532	0.532	0.532	0.532	0.532	0.532		0.532	0.532	0.532	0.532	0.532	0.532
mortality u		0.1	0.1	0.1	0.1	0.1	0.1	0.1	0.1	0.1	0.1	0.1		0.1	0.1	0.1	0.1	0.1	0.1
mortality p		0.6	0.6	0.6	0.6	0.6	0.6	0.6	0.6	0.6	0.6	0.6		0.6	0.6	0.6	0.6	0.6	0.6
mortality u+p		0.532	0.532	0.532	0.532	0.532	0.532	0.532	0.532	0.532	0.532	0.532		0.532	0.532	0.532	0.532	0.532	0.532
feeding probability hu		0.81	0.81	0.81	0.81	0.81	0.81	0.81	0.81	0.81	0.81	0.81		0.81	0.81	0.81	0.81	0.81	0.81
feeding probability hp		0.219024	0.219024	0.219024	0.219024	0.219024	0.219024	0.219024	0.219024	0.219024	0.219024	0.219024		0.219024	0.219024	0.219024	0.219024	0.219024	0.219024
relative availability of protected hosts		0.2704	0.2704	0.2704	0.2704	0.2704	0.2704	0.2704	0.2704	0.2704	0.2704	0.2704		0.2704	0.2704	0.2704	0.2704	0.2704	0.2704
ahu		0.0012	0.0012	0.0012	0.0012	0.0012	0.0012	0.0012	0.0012	0.0012	0.0012	0.0012		0.0012	0.0012	0.0012	0.0012	0.0012	0.0012
ahp		0.00032448	0.00032448	0.00032448	0.00032448	0.00032448	0.00032448	0.00032448	0.00032448	0.00032448	0.00032448	0.00032448		0.00032448	0.00032448	0.00032448	0.00032448	0.00032448	0.00032448
ac		2.5e-05	2.5e-05	2.5e-05	2.5e-05	2.5e-05	2.5e-05	2.5e-05	2.5e-05	2.5e-05	2.5e-05	2.5e-05		2.5e-05	2.5e-05	2.5e-05	2.5e-05	2.5e-05	2.5e-05
Ahu		1.1988	1.08	0.96	0.84	0.72	0.624	0.6	0.48	0.36	0.24	0.0012		1.1988	1.1988	1.1988	1.1988	1.1988	1.1988
Ahp		0.00032448	0.032448	0.064896	0.097344	0.129792	0.15575	0.16224	0.194688	0.227136	0.259584	0.324156		0.00032448	0.00032448	0.00032448	0.00032448	0.00032448	0.00032448
Ah		1.19912	1.11245	1.0249	0.937344	0.849792	0.77975	0.76224	0.674688	0.587136	0.499584	0.325356		1.19912	1.19912	1.19912	1.19912	1.19912	1.19912
Ac		0	0	0	0	0	0	0	0	0	0	0		0	0	0	0	0	0
A		1.19912	1.11245	1.0249	0.937344	0.849792	0.77975	0.76224	0.674688	0.587136	0.499584	0.325356		1.19912	1.19912	1.19912	1.19912	1.19912	1.19912
Qh		1	1	1	1	1	1	1	1	1	1	1		1	1	1	1	1	1
aquatic interval		0.333333	0.333333	0.333333	0.333333	0.333333	0.333333	0.333333	0.333333	0.333333	0.333333	0.333333		0.333333	0.333333	0.333333	0.333333	0.333333	0.333333
Vert host interv		0.833942	0.898918	0.975709	1.06684	1.17676	1.28246	1.31192	1.48217	1.70318	2.00167	3.07356		0.833942	0.833942	0.833942	0.833942	0.833942	0.833942
g		2	2	2	2	2	2	2	2	2	2	2		2	2	2	2	2	2
f		3.16728	3.23225	3.30904	3.40018	3.51009	3.6158	3.64526	3.8155	4.03652	4.335	5.40689		3.16728	3.16728	3.16728	3.16728	3.16728	3.16728
Po+v		0.8	0.8	0.8	0.8	0.8	0.8	0.8	0.8	0.8	0.8	0.8		0.8	0.8	0.8	0.8	0.8	0.8
P		0.9	0.9	0.9	0.9	0.9	0.9	0.9	0.9	0.9	0.9	0.9		0.9	0.9	0.9	0.9	0.9	0.9
Pp		0.899568	0.8568	0.8136	0.7704	0.7272	0.69264	0.684	0.6408	0.5976	0.5544	0.468432		0.899568	0.899568	0.899568	0.899568	0.899568	0.899568
Pf		0.561563	0.527165	0.492081	0.456573	0.420529	0.391206	0.383795	0.346152	0.307282	0.2667	0.177406		0.561563	0.561563	0.561563	0.561563	0.561563	0.561563
alpha		3000000	3000000	3000000	3000000	3000000	3000000	3000000	3000000	3000000	3000000	3000000		3000000	2400000	1800000	1200000	600000	0
n		11	11	11	11	11	11	11	11	11	11	11		11	11	11	11	11	11
F		3.47302	3.4032	3.32422	3.23513	3.13382	3.04221	3.01762	2.88298	2.72512	2.53749	2.03444		3.47302	3.47302	3.47302	3.47302	3.47302	3.47302
delta		3	3	3	3	3	3	3	2	2	2	2		3	3	3	3	3	3
k		0.0297	0.0297	0.0297	0.0297	0.0297	0.0297	0.0297	0.0297	0.0297	0.0297	0.0297		0.0297	0.0297	0.0297	0.0297	0.0297	0.0297
beta		0.0111498	0.00770457	0.0053059	0.00365494	0.00251852	0.00187053	0.00173666	0.00119931	0.000830591	0.000578035	0.000287582		0.0111498	0.0111498	0.0111498	0.0111498	0.0111498	0.0111498
bh		1.57885	1.41181	1.26427	1.13398	1.01777	0.933172	0.913036	0.817626	0.729616	0.64715	0.49071		1.57885	1.57885	1.57885	1.57885	1.57885	1.57885
E		9000000	9000000	9000000	9000000	9000000	9000000	9000000	9000000	9000000	9000000	9000000		9000000	7200000	5400000	3600000	1.8e+06	0
EIR (non-user)		100.421	74.7985	55.9118	42.1119	32.0078	25.9079	24.6064	19.1979	15.2782	12.496	9.54614		100.421	80.3372	60.2529	40.1686	20.0843	0
S		0.00706196	0.00545722	0.00419682	0.0032231	0.00247456	0.00200448	0.00190208	0.00146683	0.00113839	0.000893202	0.000586053		0.00706196	0.00706196	0.00706196	0.00706196	0.00706196	0.00706196
Bh (daily)		38.9306	34.8118	31.1737	27.9612	25.0956	23.0097	22.5132	20.1606	17.9905	15.9571	12.0997		38.9306	31.1445	23.3584	15.5722	7.78612	0
EIR (user)		27.154	20.2255	15.1185	11.3871	8.65492	7.00549	6.65356	5.19111	4.13122	3.37891	2.58127		27.154	21.7232	16.2924	10.8616	5.43079	0
Protection for non user		0	0.255155	0.443229	0.580649	0.681265	0.742009	0.754969	0.808827	0.847859	0.875565	0.904939		0	0.2	0.4	0.6	0.8	1
Protection for user		0.7296	0.798594	0.849449	0.886607	0.913814	0.930239	0.933744	0.948307	0.958861	0.966353	0.974296		0.7296	0.78368	0.83776	0.89184	0.94592	1
Relative EIR for non user		1	0.744845	0.556771	0.419351	0.318735	0.257991	0.245031	0.191173	0.152141	0.124435	0.0950607		1	0.8	0.6	0.4	0.2	0
Relative EIR for user		0.2704	0.201406	0.150551	0.113393	0.0861859	0.0697609	0.0662564	0.0516933	0.0411388	0.0336472	0.0257044		0.2704	0.21632	0.16224	0.10816	0.05408	0
Time (t; days)		1	1	1	1	1	1	1	1	1	1	1		1	1	1	1	1	1
		2	2	2	2	2	2	2	2	2	2	2		2	2	2	2	2	2
		3	3	3	3	3	3	3	3	3	3	3		3	3	3	3	3	3
		4	4	4	4	4	4	4	4	4	4	4		4	4	4	4	4	4
		5	5	5	5	5	5	5	5	5	5	5		5	5	5	5	5	5
		6	6	6	6	6	6	6	6	6	6	6		6	6	6	6	6	6
		7	7	7	7	7	7	7	7	7	7	7		7	7	7	7	7	7
		8	8	8	8	8	8	8	8	8	8	8		8	8	8	8	8	8
		9	9	9	9	9	9	9	9	9	9	9		9	9	9	9	9	9
		10	10	10	10	10	10	10	10	10	10	10		10	10	10	10	10	10
		11	11	11	11	11	11	11	11	11	11	11		11	11	11	11	11	11
		12	12	12	12	12	12	12	12	12	12	12		12	12	12	12	12	12
		13	13	13	13	13	13	13	13	13	13	13		13	13	13	13	13	13
		14	14	14	14	14	14	14	14	14	14	14		14	14	14	14	14	14
		15	15	15	15	15	15	15	15	15	15	15		15	15	15	15	15	15
		16	16	16	16	16	16	16	16	16	16	16		16	16	16	16	16	16
		17	17	17	17	17	17	17	17	17	17	17		17	17	17	17	17	17
		18	18	18	18	18	18	18	18	18	18	18		18	18	18	18	18	18
		19	19	19	19	19	19	19	19	19	19	19		19	19	19	19	19	19
		20	20	20	20	20	20	20	20	20	20	20		20	20	20	20	20	20
		21	21	21	21	21	21	21	21	21	21	21		21	21	21	21	21	21
		22	22	22	22	22	22	22	22	22	22	22		22	22	22	22	22	22
		23	23	23	23	23	23	23	23	23	23	23		23	23	23	23	23	23
		24	24	24	24	24	24	24	24	24	24	24		24	24	24	24	24	24
		25	25	25	25	25	25	25	25	25	25	25		25	25	25	25	25	25
		26	26	26	26	26	26	26	26	26	26	26		26	26	26	26	26	26
		27	27	27	27	27	27	27	27	27	27	27		27	27	27	27	27	27
		28	28	28	28	28	28	28	28	28	28	28		28	28	28	28	28	28
		29	29	29	29	29	29	29	29	29	29	29		29	29	29	29	29	29
		30	30	30	30	30	30	30	30	30	30	30		30	30	30	30	30	30
		31	31	31	31	31	31	31	31	31	31	31		31	31	31	31	31	31
		32	32	32	32	32	32	32	32	32	32	32		32	32	32	32	32	32
		33	33	33	33	33	33	33	33	33	33	33		33	33	33	33	33	33
		34	34	34	34	34	34	34	34	34	34	34		34	34	34	34	34	34
		35	35	35	35	35	35	35	35	35	35	35		35	35	35	35	35	35
		36	36	36	36	36	36	36	36	36	36	36		36	36	36	36	36	36
		37	37	37	37	37	37	37	37	37	37	37		37	37	37	37	37	37
		38	38	38	38	38	38	38	38	38	38	38		38	38	38	38	38	38
		39	39	39	39	39	39	39	39	39	39	39		39	39	39	39	39	39
		40	40	40	40	40	40	40	40	40	40	40		40	40	40	40	40	40
Pi		0	0	0	0	0	0	0	0	0	0	0		0	0	0	0	0	0
		0	0	0	0	0	0	0	0	0	0	0		0	0	0	0	0	0
		0	0	0	0	0	0	0	0	0	0	0		0	0	0	0	0	0
		0	0	0	0	0	0	0	0	0	0	0		0	0	0	0	0	0
		0	0	0	0	0	0	0	0	0	0	0		0	0	0	0	0	0
		0	0	0	0	0	0	0	0	0	0	0		0	0	0	0	0	0
		0	0	0	0	0	0	0	0	0	0	0		0	0	0	0	0	0
		0	0	0	0	0	0	0	0	0	0	0		0	0	0	0	0	0
		0	0	0	0	0	0	0	0	0	0	0		0	0	0	0	0	0
		0	0	0	0	0	0	0	0	0	0	0		0	0	0	0	0	0
		0	0	0	0	0	0	0	0	0	0	0		0	0	0	0	0	0
		0.00937715	0.00918864	0.00897541	0.00873484	0.00846132	0.00821396	0.00814758	0.00778404	0.00735783	0.00685121	0.00549299		0.00937715	0.00937715	0.00937715	0.00937715	0.00937715	0.00937715
		0.0186664	0.0182929	0.0178703	0.0173934	0.016851	0.0163605	0.0162288	0.0155075	0.0146615	0.0136555	0.0109558		0.0186664	0.0186664	0.0186664	0.0186664	0.0186664	0.0186664
		0.0278685	0.0273134	0.0266853	0.0259763	0.0251698	0.02444	0.0242441	0.0231708	0.0219115	0.0204131	0.0163886		0.0278685	0.0278685	0.0278685	0.0278685	0.0278685	0.0278685
		0.0369843	0.0362511	0.0354212	0.0344842	0.0334181	0.0324532	0.0321942	0.0307745	0.0291081	0.0271245	0.0217916		0.0369843	0.0369843	0.0369843	0.0369843	0.0369843	0.0369843
		0.0460146	0.0451066	0.0440787	0.0429179	0.0415967	0.0404006	0.0400794	0.038319	0.0362517	0.0337899	0.0271649		0.0460146	0.0460146	0.0460146	0.0460146	0.0460146	0.0460146
		0.0549603	0.0538808	0.0526584	0.0512778	0.049706	0.0482827	0.0479005	0.0458047	0.0433428	0.0404096	0.0325086		0.0549603	0.0549603	0.0549603	0.0549603	0.0549603	0.0549603
		0.0638221	0.0625743	0.0611612	0.0595647	0.0577468	0.0561001	0.0556578	0.0532322	0.0503818	0.0469839	0.037823		0.0638221	0.0638221	0.0638221	0.0638221	0.0638221	0.0638221
		0.0726007	0.071188	0.0695877	0.0677793	0.0657195	0.0638533	0.0633519	0.0606019	0.0573689	0.0535133	0.0431083		0.0726007	0.0726007	0.0726007	0.0726007	0.0726007	0.0726007
		0.0812971	0.0797225	0.0779385	0.0759221	0.0736247	0.0715427	0.0709833	0.0679142	0.0643046	0.0599978	0.0483645		0.0812971	0.0812971	0.0812971	0.0812971	0.0812971	0.0812971
		0.0899119	0.0881786	0.0862144	0.0839938	0.0814631	0.0791691	0.0785525	0.0751696	0.0711893	0.066438	0.0535918		0.0899119	0.0899119	0.0899119	0.0899119	0.0899119	0.0899119
		0.0984459	0.096557	0.094416	0.0919949	0.0892351	0.0867327	0.0860601	0.0823685	0.0780233	0.072834	0.0587904		0.0984459	0.0984459	0.0984459	0.0984459	0.0984459	0.0984459
		0.1069	0.104858	0.102544	0.0999262	0.0969414	0.0942343	0.0935065	0.0895114	0.0848071	0.0791862	0.0639604		0.1069	0.1069	0.1069	0.1069	0.1069	0.1069
		0.115275	0.113084	0.110599	0.107788	0.104582	0.101674	0.100892	0.0965987	0.0915409	0.0854949	0.0691021		0.115275	0.115275	0.115275	0.115275	0.115275	0.115275
		0.123571	0.121233	0.118582	0.115582	0.112159	0.109053	0.108218	0.103631	0.0982252	0.0917604	0.0742155		0.123571	0.123571	0.123571	0.123571	0.123571	0.123571
		0.131789	0.129308	0.126493	0.123307	0.119671	0.116371	0.115484	0.110608	0.10486	0.0979829	0.0793008		0.131789	0.131789	0.131789	0.131789	0.131789	0.131789
		0.139931	0.137308	0.134333	0.130965	0.12712	0.123629	0.12269	0.117531	0.111447	0.104163	0.0843582		0.139931	0.139931	0.139931	0.139931	0.139931	0.139931
		0.147996	0.145235	0.142103	0.138555	0.134506	0.130828	0.129838	0.1244	0.117984	0.1103	0.0893878		0.147996	0.147996	0.147996	0.147996	0.147996	0.147996
		0.155985	0.153089	0.149803	0.14608	0.141829	0.137967	0.136928	0.131216	0.124474	0.116396	0.0943898		0.155985	0.155985	0.155985	0.155985	0.155985	0.155985
		0.163899	0.160871	0.157433	0.153539	0.14909	0.145048	0.14396	0.137979	0.130916	0.12245	0.0993643		0.163899	0.163899	0.163899	0.163899	0.163899	0.163899
		0.17174	0.168582	0.164996	0.160933	0.15629	0.15207	0.150935	0.144689	0.137311	0.128462	0.104311		0.17174	0.17174	0.17174	0.17174	0.17174	0.17174
		0.179506	0.176221	0.17249	0.168262	0.163429	0.159035	0.157852	0.151347	0.143658	0.134433	0.109232		0.179506	0.179506	0.179506	0.179506	0.179506	0.179506
		0.1872	0.183791	0.179918	0.175527	0.170507	0.165943	0.164714	0.157952	0.149959	0.140363	0.114124		0.1872	0.1872	0.1872	0.1872	0.1872	0.1872
		0.194822	0.191291	0.187278	0.182728	0.177526	0.172794	0.171519	0.164507	0.156213	0.146253	0.118991		0.194822	0.194822	0.194822	0.194822	0.194822	0.194822
		0.202372	0.198722	0.194573	0.189867	0.184485	0.179588	0.178269	0.171011	0.162422	0.152102	0.12383		0.202372	0.202372	0.202372	0.202372	0.202372	0.202372
		0.209852	0.206084	0.201802	0.196944	0.191385	0.186327	0.184965	0.177463	0.168585	0.157911	0.128643		0.209852	0.209852	0.209852	0.209852	0.209852	0.209852
		0.217261	0.213379	0.208966	0.203958	0.198227	0.193011	0.191605	0.183866	0.174702	0.16368	0.133429		0.217261	0.217261	0.217261	0.217261	0.217261	0.217261
		0.224601	0.220607	0.216066	0.210911	0.205011	0.199639	0.198192	0.190219	0.180774	0.16941	0.138189		0.224601	0.224601	0.224601	0.224601	0.224601	0.224601
		0.231872	0.227769	0.223102	0.217804	0.211738	0.206213	0.204724	0.196522	0.186802	0.175101	0.142923		0.231872	0.231872	0.231872	0.231872	0.231872	0.231872
		0.239075	0.234865	0.230075	0.224636	0.218408	0.212734	0.211204	0.202777	0.192786	0.180752	0.147631		0.239075	0.239075	0.239075	0.239075	0.239075	0.239075
Si		0.833447	0.820305	0.80711	0.794074	0.781308	0.77139	0.768965	0.757264	0.746523	0.737216	0.726269		0.833447	0.833447	0.833447	0.833447	0.833447	0.833447
		0.694633	0.672901	0.651427	0.630554	0.610442	0.595043	0.591306	0.573448	0.557297	0.543487	0.527467		0.694633	0.694633	0.694633	0.694633	0.694633	0.694633
		0.57894	0.551984	0.525773	0.500707	0.476943	0.45901	0.454694	0.434252	0.416035	0.400668	0.383083		0.57894	0.57894	0.57894	0.57894	0.57894	0.57894
		0.482516	0.452795	0.424357	0.397598	0.372639	0.354076	0.349643	0.328843	0.310579	0.295379	0.278221		0.482516	0.482516	0.482516	0.482516	0.482516	0.482516
		0.402151	0.37143	0.342503	0.315723	0.291146	0.27313	0.268863	0.249021	0.231855	0.217758	0.202064		0.402151	0.402151	0.402151	0.402151	0.402151	0.402151
		0.335171	0.304686	0.276437	0.250707	0.227475	0.21069	0.206746	0.188574	0.173085	0.160535	0.146753		0.335171	0.335171	0.335171	0.335171	0.335171	0.335171
		0.279348	0.249936	0.223115	0.19908	0.177728	0.162524	0.158981	0.142801	0.129212	0.118349	0.106582		0.279348	0.279348	0.279348	0.279348	0.279348	0.279348
		0.232821	0.205023	0.180079	0.158084	0.13886	0.12537	0.12225	0.108138	0.0964596	0.0872485	0.0774071		0.232821	0.232821	0.232821	0.232821	0.232821	0.232821
		0.194044	0.168182	0.145343	0.125531	0.108492	0.0967088	0.0940063	0.0818887	0.0720093	0.064321	0.0562184		0.194044	0.194044	0.194044	0.194044	0.194044	0.194044
		0.161725	0.13796	0.117308	0.0996808	0.0847659	0.0746002	0.0722875	0.0620114	0.0537566	0.0474185	0.0408297		0.161725	0.161725	0.161725	0.161725	0.161725	0.161725
		0.13479	0.11317	0.0946805	0.0791539	0.0662283	0.0575458	0.0555865	0.0469589	0.0401306	0.0349577	0.0296533		0.13479	0.13479	0.13479	0.13479	0.13479	0.13479
		0.11234	0.0928336	0.0764176	0.0628541	0.0517447	0.0443903	0.0427441	0.0355603	0.0299584	0.0257714	0.0215363		0.11234	0.11234	0.11234	0.11234	0.11234	0.11234
		0.0936293	0.0761519	0.0616774	0.0499108	0.0404285	0.0342422	0.0328687	0.0269285	0.0223646	0.0189991	0.0156412		0.0936293	0.0936293	0.0936293	0.0936293	0.0936293	0.0936293
		0.0780351	0.0624678	0.0497805	0.0396329	0.0315871	0.0264141	0.0252748	0.020392	0.0166957	0.0140064	0.0113597		0.0780351	0.0780351	0.0780351	0.0780351	0.0780351	0.0780351
		0.0650381	0.0512426	0.0401783	0.0314715	0.0246793	0.0203756	0.0194355	0.0154421	0.0124637	0.0103257	0.00825019		0.0650381	0.0650381	0.0650381	0.0650381	0.0650381	0.0650381
		0.0542058	0.0420346	0.0324283	0.0249907	0.0192821	0.0157175	0.0149452	0.0116938	0.00930446	0.00761231	0.00599186		0.0542058	0.0542058	0.0542058	0.0542058	0.0542058	0.0542058
		0.0451776	0.0344812	0.0261732	0.0198445	0.0150653	0.0121243	0.0114923	0.00885525	0.00694599	0.00561191	0.0043517		0.0451776	0.0451776	0.0451776	0.0451776	0.0451776	0.0451776
		0.0376531	0.0282851	0.0211247	0.015758	0.0117706	0.00935259	0.00883718	0.00670576	0.00518534	0.00413719	0.00316051		0.0376531	0.0376531	0.0376531	0.0376531	0.0376531	0.0376531
		0.0313819	0.0232024	0.0170499	0.012513	0.00919646	0.00721449	0.00679548	0.00507803	0.00387098	0.00305001	0.00229538		0.0313819	0.0313819	0.0313819	0.0313819	0.0313819	0.0313819
		0.0261551	0.0190331	0.0137612	0.00993625	0.00718527	0.00556519	0.00522548	0.00384541	0.00288977	0.00224851	0.00166706		0.0261551	0.0261551	0.0261551	0.0261551	0.0261551	0.0261551
		0.0217989	0.0156129	0.0111068	0.00789012	0.0056139	0.00429293	0.00401821	0.00291199	0.00215728	0.00165764	0.00121074		0.0217989	0.0217989	0.0217989	0.0217989	0.0217989	0.0217989
		0.0181682	0.0128074	0.0089644	0.00626534	0.00438619	0.00331152	0.00308986	0.00220514	0.00161046	0.00122204	0.00087932		0.0181682	0.0181682	0.0181682	0.0181682	0.0181682	0.0181682
		0.0151423	0.0105059	0.00723526	0.00497515	0.00342696	0.00255448	0.00237599	0.00166987	0.00120225	0.000900906	0.000638623		0.0151423	0.0151423	0.0151423	0.0151423	0.0151423	0.0151423
		0.0126203	0.00861808	0.00583965	0.00395064	0.00267751	0.0019705	0.00182706	0.00126454	0.000897505	0.000664163	0.000463812		0.0126203	0.0126203	0.0126203	0.0126203	0.0126203	0.0126203
		0.0105183	0.00706945	0.00471324	0.0031371	0.00209196	0.00152002	0.00140494	0.000957587	0.000670008	0.000489631	0.000336853		0.0105183	0.0105183	0.0105183	0.0105183	0.0105183	0.0105183
		0.00876645	0.00579911	0.0038041	0.00249109	0.00163447	0.00117253	0.00108035	0.000725145	0.000500176	0.000360964	0.000244646		0.00876645	0.00876645	0.00876645	0.00876645	0.00876645	0.00876645
		0.00730637	0.00475704	0.00307033	0.00197811	0.00127702	0.000904478	0.000830751	0.000549126	0.000373393	0.000266108	0.000177679		0.00730637	0.00730637	0.00730637	0.00730637	0.00730637	0.00730637
		0.00608947	0.00390222	0.0024781	0.00157077	0.000997746	0.000697705	0.000638818	0.000415833	0.000278747	0.000196179	0.000129043		0.00608947	0.00608947	0.00608947	0.00608947	0.00608947	0.00608947
		0.00507525	0.00320101	0.0020001	0.00124731	0.000779547	0.000538203	0.000491228	0.000314896	0.000208091	0.000144627	9.37196e-05		0.00507525	0.00507525	0.00507525	0.00507525	0.00507525	0.00507525
		0.00422995	0.00262581	0.0016143	0.000990453	0.000609066	0.000415164	0.000377737	0.000238459	0.000155344	0.000106621	6.80656e-05		0.00422995	0.00422995	0.00422995	0.00422995	0.00422995	0.00422995
		0.00352544	0.00215396	0.00130292	0.000786493	0.000475868	0.000320253	0.000290466	0.000180576	0.000115968	7.86028e-05	4.9434e-05		0.00352544	0.00352544	0.00352544	0.00352544	0.00352544	0.00352544
		0.00293827	0.00176691	0.0010516	0.000624534	0.000371799	0.00024704	0.000223358	0.000136744	8.6573e-05	5.79472e-05	3.59024e-05		0.00293827	0.00293827	0.00293827	0.00293827	0.00293827	0.00293827
		0.00244889	0.0014494	0.000848754	0.000495927	0.00029049	0.000190564	0.000171755	0.000103551	6.46287e-05	4.27196e-05	2.60748e-05		0.00244889	0.00244889	0.00244889	0.00244889	0.00244889	0.00244889
		0.00204102	0.00118895	0.000685038	0.000393803	0.000226962	0.000146999	0.000132073	7.84155e-05	4.82468e-05	3.14936e-05	1.89373e-05		0.00204102	0.00204102	0.00204102	0.00204102	0.00204102	0.00204102
		0.00170108	0.000975304	0.000552901	0.000312708	0.000177327	0.000113394	0.00010156	5.93812e-05	3.60174e-05	2.32176e-05	1.37536e-05		0.00170108	0.00170108	0.00170108	0.00170108	0.00170108	0.00170108
		0.00141776	0.000800047	0.000446252	0.000248314	0.000138547	8.74709e-05	7.80958e-05	4.49673e-05	2.68878e-05	1.71164e-05	9.98881e-06		0.00141776	0.00141776	0.00141776	0.00141776	0.00141776	0.00141776
		0.00118163	0.000656283	0.000360175	0.00019718	0.000108248	6.74742e-05	6.00529e-05	3.40521e-05	2.00723e-05	1.26185e-05	7.25456e-06		0.00118163	0.00118163	0.00118163	0.00118163	0.00118163	0.00118163
		0.000984823	0.000538352	0.000290701	0.000156575	8.45749e-05	5.20489e-05	4.61786e-05	2.57864e-05	1.49845e-05	9.30253e-06	5.26876e-06		0.000984823	0.000984823	0.000984823	0.000984823	0.000984823	0.000984823
		0.000820797	0.000441613	0.000234627	0.000124332	6.6079e-05	4.015e-05	3.55097e-05	1.95271e-05	1.11863e-05	6.85798e-06	3.82654e-06		0.000820797	0.000820797	0.000820797	0.000820797	0.000820797	0.000820797
		0.000684091	0.000362257	0.00018937	9.87291e-05	5.1628e-05	3.09713e-05	2.73057e-05	1.47872e-05	8.35079e-06	5.05581e-06	2.7791e-06		0.000684091	0.000684091	0.000684091	0.000684091	0.000684091	0.000684091
Ii		0	0	0	0	0	0	0	0	0	0	0		0	0	0	0	0	0
		0	0	0	0	0	0	0	0	0	0	0		0	0	0	0	0	0
		0	0	0	0	0	0	0	0	0	0	0		0	0	0	0	0	0
		0	0	0	0	0	0	0	0	0	0	0		0	0	0	0	0	0
		0	0	0	0	0	0	0	0	0	0	0		0	0	0	0	0	0
		0	0	0	0	0	0	0	0	0	0	0		0	0	0	0	0	0
		0	0	0	0	0	0	0	0	0	0	0		0	0	0	0	0	0
		0	0	0	0	0	0	0	0	0	0	0		0	0	0	0	0	0
		0	0	0	0	0	0	0	0	0	0	0		0	0	0	0	0	0
		0	0	0	0	0	0	0	0	0	0	0		0	0	0	0	0	0
		0	0	0	0	0	0	0	0	0	0	0		0	0	0	0	0	0
		0.00105343	0.000853015	0.000685879	0.00054902	0.000437828	0.00036462	0.000348261	0.000276803	0.000220429	0.000176565	0.000118299		0.00105343	0.00105343	0.00105343	0.00105343	0.00105343	0.00105343
		0.00174772	0.00139303	0.00110219	0.000868118	0.000681263	0.000560218	0.000533418	0.000417594	0.000327899	0.000259441	0.000171361		0.00174772	0.00174772	0.00174772	0.00174772	0.00174772	0.00174772
		0.00217472	0.00170621	0.00132841	0.00102952	0.000795041	0.000645562	0.000612766	0.000472499	0.000365827	0.000285915	0.000186169		0.00217472	0.00217472	0.00217472	0.00217472	0.00217472	0.00217472
		0.00240539	0.0018576	0.00142316	0.00108527	0.000824734	0.000661254	0.000625708	0.000475223	0.000362795	0.000280081	0.000179785		0.00240539	0.00240539	0.00240539	0.00240539	0.00240539	0.00240539
		0.00249426	0.00189604	0.0014294	0.00107255	0.000802071	0.000634998	0.000598994	0.000448093	0.000337303	0.000257219	0.000162768		0.00249426	0.00249426	0.00249426	0.00249426	0.00249426	0.00249426
		0.00248298	0.00185787	0.00137824	0.00101758	0.000748834	0.000585396	0.000550487	0.000405613	0.000301059	0.000226775	0.000141468		0.00248298	0.00248298	0.00248298	0.00248298	0.00248298	0.00248298
		0.0024031	0.00176992	0.00129201	0.00093862	0.000679714	0.000524681	0.000491858	0.000356963	0.000261247	0.000194382	0.00011954		0.0024031	0.0024031	0.0024031	0.0024031	0.0024031	0.0024031
		0.00227835	0.00165173	0.00118647	0.000848122	0.000604386	0.000460669	0.000430506	0.000307738	0.000222074	0.000163216	9.89498e-05		0.00227835	0.00227835	0.00227835	0.00227835	0.00227835	0.00227835
		0.00212634	0.00151736	0.00107253	0.000754381	0.000529013	0.000398149	0.000370922	0.000261158	0.000185826	0.000134906	8.06266e-05		0.00212634	0.00212634	0.00212634	0.00212634	0.00212634	0.00212634
		0.00195998	0.00137673	0.000957565	0.000662721	0.000457326	0.000339867	0.000315641	0.000218893	0.000153575	0.00011013	6.48855e-05		0.00195998	0.00195998	0.00195998	0.00195998	0.00195998	0.00195998
		0.00178859	0.00123664	0.000846383	0.00057638	0.000391402	0.000287217	0.000265914	0.000181634	0.000125654	8.9006e-05	5.16956e-05		0.00178859	0.00178859	0.00178859	0.00178859	0.00178859	0.00178859
		0.00161871	0.00110164	0.000741932	0.000497148	0.000332214	0.000240719	0.000222171	0.000149473	0.000101959	7.13394e-05	4.08466e-05		0.00161871	0.00161871	0.00161871	0.00161871	0.00161871	0.00161871
		0.0014548	0.000974563	0.00064586	0.000425832	0.000280021	0.000200349	0.000184336	0.000122152	8.21584e-05	5.67825e-05	3.20504e-05		0.0014548	0.0014548	0.0014548	0.0014548	0.0014548	0.0014548
		0.00129976	0.000857052	0.000558904	0.000362591	0.000234632	0.000165763	0.00015204	9.92355e-05	6.58116e-05	4.49288e-05	2.49997e-05		0.00129976	0.00129976	0.00129976	0.00129976	0.00129976	0.00129976
		0.00115532	0.00074987	0.000481192	0.000307168	0.000195598	0.000136449	0.000124763	8.0207e-05	5.24486e-05	3.53683e-05	1.94006e-05		0.00115532	0.00115532	0.00115532	0.00115532	0.00115532	0.00115532
		0.00102239	0.000653181	0.000412447	0.000259062	0.000162335	0.00011182	0.000101925	6.45395e-05	4.16134e-05	2.77186e-05	1.49887e-05		0.00102239	0.00102239	0.00102239	0.00102239	0.00102239	0.00102239
		0.000901215	0.00056674	0.000352144	0.000217638	0.000134202	9.12792e-05	8.2943e-05	5.17298e-05	3.28877e-05	2.16387e-05	1.15348e-05		0.000901215	0.000901215	0.000901215	0.000901215	0.000901215	0.000901215
		0.000791663	0.000490041	0.00029962	0.000182206	0.000110562	7.42543e-05	6.72629e-05	4.13194e-05	2.59019e-05	1.6834e-05	8.84617e-06		0.000791663	0.000791663	0.000791663	0.000791663	0.000791663	0.000791663
		0.000693287	0.000422417	0.000254144	0.000152073	9.08057e-05	6.02187e-05	5.4379e-05	3.29023e-05	2.03371e-05	1.30557e-05	6.7633e-06		0.000693287	0.000693287	0.000693287	0.000693287	0.000693287	0.000693287
		0.000605458	0.000363119	0.000214976	0.000126572	7.43733e-05	4.87011e-05	4.38414e-05	2.61274e-05	1.59237e-05	1.00975e-05	5.15653e-06		0.000605458	0.000605458	0.000605458	0.000605458	0.000605458	0.000605458
		0.000527437	0.000311367	0.00018139	0.000105085	6.07627e-05	3.92881e-05	3.52577e-05	2.06957e-05	1.24369e-05	7.79002e-06	3.92167e-06		0.000527437	0.000527437	0.000527437	0.000527437	0.000527437	0.000527437
		0.000458432	0.000266387	0.000152706	8.70484e-05	4.95306e-05	3.16228e-05	2.82904e-05	1.63562e-05	9.69166e-06	5.99626e-06	2.97577e-06		0.000458432	0.000458432	0.000458432	0.000458432	0.000458432	0.000458432
		0.000397635	0.000227436	0.000128293	7.19589e-05	4.02916e-05	2.54006e-05	2.26531e-05	1.28999e-05	7.5368e-06	4.60603e-06	2.25336e-06		0.000397635	0.000397635	0.000397635	0.000397635	0.000397635	0.000397635
		0.000344251	0.000193814	0.000107579	5.93731e-05	3.27142e-05	2.03642e-05	1.8105e-05	1.01548e-05	5.85001e-06	3.53144e-06	1.70311e-06		0.000344251	0.000344251	0.000344251	0.000344251	0.000344251	0.000344251
		0.000297519	0.000164877	9.00544e-05	4.89038e-05	2.65159e-05	1.62982e-05	1.4445e-05	7.98004e-06	4.53287e-06	2.70287e-06	1.28499e-06		0.000297519	0.000297519	0.000297519	0.000297519	0.000297519	0.000297519
		0.000256722	0.000140037	7.52642e-05	4.02164e-05	2.14577e-05	1.30232e-05	1.15064e-05	6.26102e-06	3.50668e-06	2.0654e-06	9.6797e-07		0.000256722	0.000256722	0.000256722	0.000256722	0.000256722	0.000256722
		0.000221192	0.000118764	6.28104e-05	3.30235e-05	1.73388e-05	1.0391e-05	9.1522e-06	4.90506e-06	2.70881e-06	1.57594e-06	7.28086e-07		0.000221192	0.000221192	0.000221192	0.000221192	0.000221192	0.000221192
		0.00019032	0.000100586	5.23458e-05	2.70801e-05	1.39914e-05	8.27947e-06	7.2697e-06	3.83751e-06	2.08962e-06	1.20084e-06	5.46901e-07		0.00019032	0.00019032	0.00019032	0.00019032	0.00019032	0.00019032
		0.000163549	8.50814e-05	4.35693e-05	2.21781e-05	1.1276e-05	6.58864e-06	5.76707e-06	2.99849e-06	1.60991e-06	9.1385e-07	4.10281e-07		0.000163549	0.000163549	0.000163549	0.000163549	0.000163549	0.000163549
